# Supplementary material for: Influence of Degassing Treatment on the Ink Properties and Performance of Proton Exchange Membrane Fuel Cells
Source: Membranes (Basel). 2022 May 22;12(5):541. doi: 10.3390/membranes12050541 (PMC9145345; doi:10.3390/membranes12050541)
Supplement: Supplementary file 1 [file membranes-12-00541-s001.zip]

Archive with 1 entries (1 files):
- membranes-1672762-supplementary.pdf
